# Supplementary material for: Inflammatory, Nutritional, and Atherogenic Profiles Associated with Histologic Activity in Inflammatory Bowel Disease
Source: Biomedicines. 2026 Mar 24;14(4):740. doi: 10.3390/biomedicines14040740 (PMC13113708; doi:10.3390/biomedicines14040740)
Supplement: Supplementary file 1 [file biomedicines-14-00740-s001.zip]

Archive with 1 entries (1 files):
- biomedicines-4162935-Supplementary Tables.pdf
